# Supplementary material for: Study on energy dissipation law of vibration disturbance damaged Zhanjiang Formation structural clay
Source: PLoS One. 2025 Jun 6;20(6):e0325285. doi: 10.1371/journal.pone.0325285 (PMC12143571; doi:10.1371/journal.pone.0325285)
Supplement: S1 — (ZIP) [file pone.0325285.s001.zip]

Archive with 10 entries (9 files):
- Manuscript Data/
- Manuscript Data/Figure1.xls
- Manuscript Data/Figure10.xls
- Manuscript Data/Figure11.xls
- Manuscript Data/Figure12.xls
- Manuscript Data/Figure5.xls
- Manuscript Data/Figure6.xls
- Manuscript Data/Figure7.xls
- Manuscript Data/Figure8.xls
- Manuscript Data/Figure9.xls
