# Supplementary material for: Study on energy dissipation law of vibration disturbance damaged Zhanjiang Formation structural clay
Source: PLoS One. 2025 Jun 6;20(6):e0325285. doi: 10.1371/journal.pone.0325285 (PMC12143571; doi:10.1371/journal.pone.0325285)
Supplement: S1 — (ZIP) [file pone.0325285.s001.zip › Manuscript Data/Figure1.xls]

## Sheet: Sheet1
Strain	Deviatoric stress		Strain	Deviatoric stress		Strain	Deviatoric stress		Strain	Deviatoric stress		Strain	Deviatoric stress		Strain	Deviatoric stress		Strain	Deviatoric stress		Strain	Deviatoric stress		Strain	Deviatoric stress		Strain	Deviatoric stress
%	Kpa		%	Kpa		%	Kpa		%	%		%	Kpa		%	Kpa		%	Kpa		%	Kpa		%	Kpa		%	Kpa
0Hz-0min	Dd=0		20Hz-30min	Dd=0.22		20Hz-60min	Dd=0.28		20Hz-90min	Dd=0.28		35Hz-30min	Dd=0.31		35Hz-60min	Dd=0.39		35Hz-90min	Dd=0.43		50Hz-30min	Dd=0.42		50Hz-60min	Dd=0.52		50Hz-90min	Dd=0.58
0	0		0	0		0	0		0	0		0	0		0	0		0	0		0	0		0	0		0	0
0.151938	2.62115		0.278012	2.2664		0.2421	1.06719		0.156175	0.04103		0.181462	1.33579		0.088375	0.78939		0.162412	0.36827		0.023625	0.03191		0.150487	1.28097		0.103987	0.33453
0.3197	11.9394		0.802775	8.35854		0.642375	6.19391		0.568488	4.25016		0.518625	5.68249		0.370937	4.21714		0.484938	3.49132		0.356	3.88625		0.468087	4.42633		0.432887	3.12434
0.521012	22.952		1.24469	15.0045		1.01596	11.8333		0.903475	11.6161		0.810825	11.3332		0.696963	8.40662		0.86795	6.96138		0.621912	7.35516		0.729638	7.88622		0.741225	5.91416
0.70555	36.5058		1.60373	23.312		1.36286	19.5234		1.26425	17.4037		1.08056	16.1146		1.00126	12.977		1.15016	11.1255		0.932125	12.3658		1.02855	11.3461		1.00846	9.63392
0.906863	53.4481		1.96277	32.7271		1.73646	27.2134		1.52194	23.1912		1.28285	21.7653		1.26209	17.1664		1.41223	14.9425		1.26451	17.3764		1.2901	15.4351		1.2757	12.4237
1.0914	68.6963		2.23897	43.2499		2.02999	34.9035		1.90847	31.6095		1.55259	27.416		1.54465	22.4985		1.7146	18.7596		1.4861	22.0016		1.55164	20.7822		1.58404	16.4535
1.27594	84.7915		2.54277	53.7726		2.45695	43.6189		2.19194	38.9755		1.77736	32.632		1.78374	28.2114		2.01696	23.9647		1.70769	26.6268		1.75715	24.5566		1.89239	19.8632
1.46047	97.4982		2.84659	64.2954		2.85723	52.847		2.50116	46.3415		2.00212	39.5867		2.02283	32.4009		2.29919	29.5168		1.97359	31.2521		1.94396	28.9601		2.20072	24.203
1.61146	112.746		3.12279	74.2644		3.17745	61.0498		2.86192	53.7074		2.24939	47.4108		2.21845	37.3521		2.50076	33.6808		2.26165	37.8044		2.16815	33.6781		2.4474	28.2327
1.77921	127.994		3.39898	84.7871		3.49768	68.2272		3.3	63.178		2.49664	54.8002		2.50101	43.8267		2.76282	38.886		2.48324	43.9714		2.37365	38.0816		2.67353	31.9524
1.94697	143.243		3.70279	95.3099		3.7912	75.9172		3.60924	70.5439		2.78884	63.0589		2.71836	49.1588		2.98456	45.1321		2.72699	51.2946		2.57915	42.4851		2.89965	36.2922
2.14829	159.338		4.00659	104.171		4.11142	84.6326		3.94422	78.4361		3.03609	71.3176		2.97919	54.4908		3.2063	51.3782		2.94857	58.6178		2.80334	46.8886		3.18744	41.5618
2.33283	175.433		4.28279	111.925		4.40496	93.3481		4.33076	85.802		3.21591	78.2723		3.17481	59.442		3.42804	58.3183		3.148	65.9411		3.00884	50.9776		3.43411	45.9015
2.51736	191.528		4.61421	121.894		4.75186	103.089		4.66576	93.6941		3.41821	86.5311		3.39216	64.7741		3.62962	64.5644		3.36959	73.2643		3.21434	54.752		3.63967	50.5512
2.68513	205.929		4.86279	129.647		5.01871	111.292		5.00076	100.534		3.6205	94.3551		3.67473	71.2487		3.85136	71.5045		3.59117	80.5876		3.43852	59.47		3.88635	55.8209
2.85289	216.942		5.1666	137.955		5.33894	119.494		5.33576	108.426		3.84527	101.745		3.89208	77.7234		4.03279	77.4036		3.83493	88.2962		3.66271	63.8735		4.11246	60.4706
3.07097	227.107		5.4704	145.708		5.68584	128.21		5.59345	115.792		4.07005	110.003		4.13116	84.5789		4.29485	84.3438		4.07867	94.0777		3.86821	67.9625		4.31802	64.5003
3.37295	233.884		5.7466	152.908		5.95269	134.874		5.87691	123.684		4.3173	117.827		4.43546	91.4344		4.47626	90.9369		4.2781	99.4738		4.05502	72.0515		4.54415	69.15
3.70847	239.814		6.10565	160.662		6.27291	142.565		6.26345	131.576		4.56455	125.217		4.67455	98.6707		4.67785	97.877		4.544	106.026		4.31658	77.084		4.79082	74.4197
4.04399	241.94		6.51994	169.523		6.51307	148.717		6.57268	138.416		4.83429	132.606		4.95711	105.526		4.83911	104.123		4.80991	111.422		4.57812	81.8021		5.01695	78.4494
4.27886	234.731		6.96184	177.831		6.77993	154.356		6.98498	147.887		5.14896	140.865		5.21794	112.382		5.0407	109.675		5.0315	116.433		4.82099	86.5201		5.24306	82.7891
4.44663	219.483		7.40374	182.815		7.12683	159.995		7.26844	154.727		5.46365	145.646		5.45702	118.095		5.26244	114.88		5.38604	122.214		5.08254	91.2381		5.46919	87.1288
4.56405	202.541		7.95613	187.571		7.50042	164.097		7.65498	161.04		5.77834	150.428		5.67439	122.665		5.46403	119.391		5.71841	126.069		5.3254	96.2707		5.6953	90.5386
4.66471	185.598		8.45327	183.369		7.98075	168.711		8.04151	167.354		6.11549	155.209		5.89174	127.235		5.6656	122.861		6.09511	130.694		5.53091	100.045		5.96254	94.5683
4.76536	168.656		8.75708	177.831		8.4344	171.787		8.42805	172.615		6.45265	159.556		6.13082	132.567		5.92766	126.331		6.47181	135.319		5.75509	103.505		6.22976	97.0482
4.83247	160.185		8.89518	172.846		8.70125	173.24		8.68574	174.35		6.87972	163.468		6.39165	136.757		6.31066	130.149		6.91499	137.632		6.01664	107.594		6.57923	100.148
4.93313	144.937		9.17136	162.877		9.07484	168.198		9.09804	171.037		7.3068	165.641		6.65247	140.946		6.67351	133.272		7.35816	139.559		6.31555	111.368		6.99035	101.388
5.01701	127.994		9.41994	152.908		9.34169	159.995		9.40728	164.197		7.75634	166.945		7.02199	145.136		7.05652	135.007		7.57975	139.944		6.50237	112.941		7.19591	101.078
5.13444	114.441		9.69613	142.939		9.58185	151.28		9.74227	156.831		7.98111	167.38		7.17414	146.659		7.2581	136.395		7.97861	136.861		6.83865	114.828		7.54537	98.9081
5.25188	108.511		9.83422	137.401		9.74196	146.153		9.84535	152.096		8.20589	166.945		7.39149	147.802		7.45969	137.089		8.24451	132.621		7.21229	116.401		7.8126	94.8783
5.46996	100.887		10.1104	126.878		10.0088	136.925		10.0773	142.625		8.54305	162.598		7.8262	148.564		7.84269	134.66		8.39963	129.538		7.39911	116.716		7.9565	92.3985
5.78871	94.9569		10.3314	119.125		10.2757	128.722		10.335	133.155		8.81278	157.382		8.17396	145.517		8.1249	131.537		8.64338	124.527		7.75406	114.514		8.20317	88.0588
6.12423	92.4155		10.5247	110.817		10.5425	121.545		10.5669	124.21		9.01507	150.428		8.39131	140.946		8.38696	126.678		8.90927	119.516		7.95956	111.368		8.38818	83.4091
6.45975	89.027		10.718	103.064		10.8361	115.393		10.7473	113.688		9.17241	143.473		8.65214	135.233		8.70949	121.473		9.13086	114.891		8.18375	106.65		8.63486	79.0694
6.79528	88.1799		11.0219	93.6484		11.1029	109.241		11.0565	103.691		9.35224	134.779		8.89124	129.14		8.95139	116.962		9.35245	109.881		8.38925	102.561		8.9432	75.6596
7.1308	85.6386		11.2704	86.4486		11.5032	103.089		11.4688	97.3771		9.59949	126.955		9.13032	121.903		9.2336	111.757		9.5962	106.026		8.57607	99.1015		9.31321	72.5598
7.46633	83.9443		11.6019	80.9103		11.8234	97.9621		11.9069	92.1157		9.84674	120.435		9.36941	115.048		9.45535	107.593		9.9729	102.943		8.81894	95.6416		9.64211	70.0799
7.80184	80.5559		11.9885	76.4797		12.2237	93.8607		12.3965	89.485		10.1839	116.089		9.58676	108.954		9.65692	103.776		10.3939	100.63		9.13654	92.8108		10.0327	68.2201
8.13736	77.1674		12.5133	73.7105								10.5885	112.177		9.82586	103.241		9.93914	99.612		10.8371	99.8593		9.51018	90.2945		10.4438	66.9801
8.47289	74.6261											10.9706	109.134		10.0867	100.194		10.2617	96.489					9.88381	88.4073		10.8549	66.0502
																		10.6648	94.4069					10.2575	86.8346
																		11.068	93.3659					10.6311	85.891
																								11.0047	84.9474
