# Supplementary material for: Study on energy dissipation law of vibration disturbance damaged Zhanjiang Formation structural clay
Source: PLoS One. 2025 Jun 6;20(6):e0325285. doi: 10.1371/journal.pone.0325285 (PMC12143571; doi:10.1371/journal.pone.0325285)
Supplement: S1 — (ZIP) [file pone.0325285.s001.zip › Manuscript Data/Figure10.xls]

## Sheet: Sheet1
Strain	lgK	Strain	lgK	Strain	lgK	Strain	lgK	Strain	lgK	Strain	lgK	Strain	lgK	Strain	lgK	Strain	lgK	Strain	lgK
%		%		%		%		%		%		%		%		%		%
	0(0Hz-0min)		0.22(20Hz-30min)		0.28(20Hz-60min)		0.28(20Hz-90min)		0.31(35Hz-30min)		0.39(35Hz-60min)		0.43(35Hz-90min)		0.42(50Hz-30min)		0.52(50Hz-60min)		0.58(50Hz-90min)
0	0	0	0	0	0	0	0	0	0	0	0	0	0	0	0	0	0	0	0
0.15194	0.678106	0.27801	0.508096	0.2421	0.721577	0.15618	1.9749	0.18146	0.645319	0.08838	0.270954	0.16241	1.11226	0.02363	1.36132	0.15049	0.197356	0.10399	0.764486
0.3197	-0.00779544	0.80278	0.313234	0.64238	0.106863	0.56849	0.162702	0.51863	0.346891	0.37094	0.0556755	0.48494	0.377567	0.356	0.2539	0.46809	0.094738	0.43289	0.212949
0.52101	-0.0642126	1.24469	0.183831	1.01596	-0.0208749	0.90348	-0.500805	0.81083	0.131744	0.69696	0.012228	0.86795	0.391755	0.62191	0.195813	0.72964	-0.0747237	0.74123	0.170676
0.70555	-0.255592	1.60373	-0.0371153	1.36286	-0.295945	1.26425	-0.344579	1.08056	0.114547	1.00126	-0.0754675	1.15016	0.220339	0.93213	0.0809381	1.02855	-0.0610986	1.00846	-0.0378597
0.90686	-0.448583	1.96278	-0.207771	1.73646	-0.370168	1.52194	-0.515312	1.28285	-0.0423872	1.26209	-0.133842	1.41223	0.15922	1.26451	0.070786	1.2901	-0.184224	1.2757	-0.00453689
1.0914	-0.52887	2.23898	-0.503666	2.02999	-0.551944	1.90848	-0.631031	1.55259	-0.0428831	1.54465	-0.238995	1.7146	0.166077	1.4861	-0.0260766	1.55164	-0.40528	1.58404	-0.0678469
1.27594	-0.615371	2.54278	-0.697659	2.45695	-0.513198	2.19194	-0.848886	1.77736	-0.0700845	1.78374	-0.405816	2.01696	0.0872423	1.70769	-0.08726	1.75715	-0.472862	1.89239	-0.0480667
1.46048	-0.535091	2.84659	-0.858822	2.85723	-0.56512	2.50116	-0.93785	2.00213	-0.17332	2.02283	-0.387959	2.29919	0.00561133	1.97359	-0.0809103	1.94396	-0.65295	2.20073	-0.105144
1.61146	-0.668991	3.12279	-1.03568	3.17745	-0.650463	2.86193	-0.841696	2.24939	-0.262258	2.21845	-0.507497	2.50076	-0.0451642	2.26165	-0.154018	2.16815	-0.756303	2.4474	-0.17554
1.77921	-0.727261	3.39898	-1.31732	3.49768	-0.647016	3.3	-0.829196	2.49664	-0.30685	2.50101	-0.588653	2.76283	-0.0840121	2.48324	-0.250898	2.37365	-0.847442	2.67353	-0.22616
1.94698	-0.773059	3.70279	-1.43424	3.7912	-0.715493	3.60924	-0.888902	2.78884	-0.324854	2.71836	-0.669851	2.98456	-0.191484	2.72699	-0.36345	2.57915	-0.925618	2.89965	-0.307618
2.14829	-0.737332	4.00659	-1.22105	4.11143	-0.801717	3.94423	-0.933181	3.03609	-0.384659	2.97919	-0.655568	3.2063	-0.280192	2.94858	-0.485552	2.80334	-0.927359	3.18744	-0.374341
2.33283	-0.755443	4.28279	-1.08462	4.40496	-0.930416	4.33076	-0.826148	3.21591	-0.458769	3.17481	-0.726855	3.42804	-0.387721	3.148	-0.631561	3.00884	-0.936803	3.43411	-0.408296
2.51736	-0.76973	4.61421	-1.03617	4.75186	-1.02995	4.66576	-0.868302	3.41821	-0.552287	3.39216	-0.782975	3.62963	-0.471136	3.36959	-0.731849	3.21434	-0.899541	3.63968	-0.499472
2.68513	-0.773616	4.86279	-1.02999	5.01871	-1.1824	5.00076	-0.831193	3.6205	-0.618384	3.67473	-0.805285	3.85136	-0.556742	3.59118	-0.824555	3.43853	-0.946287	3.88635	-0.577806
2.85289	-0.693092	5.1666	-0.948311	5.33894	-1.17133	5.33576	-0.867269	3.84528	-0.62534	3.89208	-0.962096	4.03279	-0.632976	3.83493	-0.890119	3.66271	-0.944825	4.11246	-0.628876
3.07098	-0.546352	5.4704	-0.863048	5.68584	-1.1449	5.59345	-0.983672	4.07005	-0.667382	4.13116	-1.12222	4.29485	-0.644439	4.07868	-0.804141	3.86821	-0.950149	4.31803	-0.65582
3.37295	-0.333498	5.7466	-0.812701	5.95269	-1.1252	5.87691	-1.10428	4.3173	-0.655741	4.43546	-1.07441	4.47626	-0.752156	4.2781	-0.792624	4.05503	-1.00017	4.54415	-0.697296
3.70848	-0.175642	6.10565	-0.709189	6.27291	-1.0816	6.26345	-1.01793	4.56455	-0.630841	4.67455	-1.29615	4.67785	-0.84884	4.544	-0.745833	4.31658	-0.979118	4.79083	-0.75223
4.04399	-0.0396134	6.51994	-0.624392	6.51308	-1.08346	6.57268	-1.00211	4.83429	-0.588309	4.95711	-1.29123	4.83911	-0.98376	4.80991	-0.659745	4.57813	-0.93077	5.01695	-0.739357
4.27886	0.0913908	6.96184	-0.535206	6.77993	-1.00596	6.98498	-1.00677	5.14896	-0.540839	5.21794	-1.37658	5.0407	-0.965709	5.0315	-0.625482	4.82099	-0.926426	5.24306	-0.749219
4.44663	0.233699	7.40374	-0.413134	7.12683	-0.85313	7.26844	-1.03026	5.46365	-0.426863	5.45703	-1.34883	5.26244	-0.888048	5.38604	-0.514162	5.08254	-0.89208	5.46919	-0.757809
4.56405	0.36281	7.95613	-0.286518	7.50043	-0.681571	7.65498	-0.895637	5.77834	-0.344377	5.67439	-1.24094	5.46403	-0.822559	5.71841	-0.402737	5.3254	-0.917044	5.6953	-0.709346
4.66471	0.484246	8.45328	-0.110102	7.98075	-0.525571	8.04151	-0.803289	6.11549	-0.271625	5.89174	-1.16298	5.6656	-0.724175	6.09511	-0.316979	5.53091	-0.898195	5.96254	-0.663869
4.76536	0.605173	8.75708	0.00339018	8.4344	-0.401566	8.42805	-0.702596	6.45265	-0.208435	6.13083	-1.12521	5.92766	-0.595605	6.47181	-0.252097	5.75509	-0.836429	6.22976	-0.561263
4.83248	0.668411	8.89518	0.0722859	8.70125	-0.339048	8.68574	-0.604996	6.87973	-0.125975	6.39165	-0.973658	6.31066	-0.438046	6.91499	-0.146008	6.01664	-0.782889	6.57923	-0.458972
4.93313	0.782423	9.17136	0.197708	9.07484	-0.173032	9.09804	-0.377652	7.3068	-0.042399	6.65248	-0.870287	6.67351	-0.326313	7.35816	-0.0596156	6.31555	-0.692681	6.99035	-0.308483
5.01701	0.913328	9.41994	0.309419	9.34169	-0.0261034	9.40728	-0.196422	7.75634	0.0379459	7.02199	-0.70178	7.05653	-0.212924	7.57975	-0.0159852	6.50238	-0.616781	7.19591	-0.229182
5.13444	1.02991	9.69613	0.417525	9.58185	0.101085	9.74228	-0.0442883	7.98111	0.0746168	7.17414	-0.644401	7.2581	-0.1721	7.97861	0.0949091	6.83865	-0.48343	7.54538	-0.0877332
5.25188	1.08811	9.83423	0.474686	9.74196	0.171768	9.84535	0.0244385	8.20589	0.116083	7.39149	-0.548391	7.45969	-0.125682	8.24451	0.182411	7.21229	-0.363865	7.8126	0.0417163
5.46996	1.16949	10.1104	0.582901	10.0088	0.288408	10.0773	0.153647	8.54305	0.203856	7.8262	-0.377584	7.84269	-0.00264621	8.39963	0.236025	7.39911	-0.305377	7.9565	0.108665
5.78871	1.24289							8.81278	0.281751	8.17396	-0.219763	8.1249	0.0888698	8.64338	0.316969	7.75406	-0.160985	8.20318	0.215064
6.12423	1.28459							9.01508	0.361449	8.39131	-0.103055	8.38696	0.185978	8.90928	0.395347	7.95956	-0.0609161	8.38818	0.310358
6.45975	1.3343							9.17241	0.433877	8.65214	0.0186678	8.70949	0.2851	9.13086	0.46222	8.18375	0.053984	8.63486	0.40264
6.79528	1.35773							9.35224	0.521182	8.89124	0.126586	8.95139	0.360127	9.35245	0.530981	8.38925	0.14469	8.9432	0.482157
7.1308	1.39817							9.59949	0.605243	9.13033	0.237459	9.2336	0.442284	9.5962	0.588065	8.57608	0.21739	9.31321	0.558163
7.46633	1.42938							9.84674	0.677328	9.36941	0.336858	9.45535	0.505017	9.9729	0.644443	8.81894	0.291847	9.64211	0.618809
7.80184	1.47881							10.1839	0.734974	9.58676	0.421888	9.65693	0.56095	10.3939	0.693346	9.13654	0.360533	10.0327	0.671797
8.13736	1.52884									9.82586	0.502122	9.93914	0.625069			9.51018	0.425494
8.47289	1.56953									10.0867	0.552794					9.88381	0.478439
																10.2575	0.524526
