# Supplementary material for: Study on energy dissipation law of vibration disturbance damaged Zhanjiang Formation structural clay
Source: PLoS One. 2025 Jun 6;20(6):e0325285. doi: 10.1371/journal.pone.0325285 (PMC12143571; doi:10.1371/journal.pone.0325285)
Supplement: S1 — (ZIP) [file pone.0325285.s001.zip › Manuscript Data/Figure11.xls]

## Sheet: A
Disturbance degree	(lgK)min
0	-0.77
0.22	-1.43
0.28	-1.18
0.28	-1.1
0.31	-0.67
0.39	-1.38
0.43	-0.98
0.42	-0.89
0.52	-1
0.58	-0.76

## Sheet: B
(lgK)min	Expected normal value	X	Y	mu（μ）	-1.016	95% confidence band	95% confidence band
Expected value	Expected value	Reference line	Reference line	sigma（σ）	0.258423	Lower percentile bound	Upper percentile bound
-1.43	-1.41569	-1.5	-1.5			-1.75629	-1.20906
-1.38	-1.27455	-0.616315	-0.616315			-1.73233	-1.19836
-1.18	-1.18538					-1.70846	-1.18758
-1.1	-1.11303					-1.68469	-1.1767
-1	-1.04768					-1.66102	-1.16571
-0.98	-0.984322					-1.63747	-1.1546
-0.89	-0.918972					-1.61404	-1.14338
-0.77	-0.846624					-1.59075	-1.13201
-0.76	-0.757451					-1.5676	-1.12051
-0.67	-0.616315					-1.54461	-1.10885
						-1.52178	-1.09702
						-1.49914	-1.08501
						-1.47669	-1.0728
						-1.45446	-1.06038
						-1.43245	-1.04773
						-1.41069	-1.03484
						-1.38919	-1.02169
						-1.36797	-1.00826
						-1.34704	-0.994523
						-1.32644	-0.980472
						-1.30617	-0.966085
						-1.28626	-0.951344
						-1.26672	-0.936233
						-1.24756	-0.920736
						-1.2288	-0.90484
						-1.21045	-0.888535
						-1.19252	-0.871813
						-1.17501	-0.854669
						-1.15792	-0.837102
						-1.14126	-0.819114
						-1.12501	-0.800709
						-1.10917	-0.781896
						-1.09372	-0.762686
						-1.07866	-0.743093
						-1.06397	-0.723131
						-1.04963	-0.702818
						-1.03562	-0.682171
						-1.02193	-0.661208
						-1.00853	-0.639949
						-0.995415	-0.618412
						-0.982558	-0.596615
						-0.969943	-0.574575
						-0.957553	-0.552311
						-0.945373	-0.529837
						-0.933387	-0.507169
						-0.92158	-0.484321
						-0.909941	-0.461306
						-0.898455	-0.438137
						-0.887113	-0.414825
						-0.875902	-0.391381
						-0.864814	-0.367815
