# Supplementary material for: Study on energy dissipation law of vibration disturbance damaged Zhanjiang Formation structural clay
Source: PLoS One. 2025 Jun 6;20(6):e0325285. doi: 10.1371/journal.pone.0325285 (PMC12143571; doi:10.1371/journal.pone.0325285)
Supplement: S1 — (ZIP) [file pone.0325285.s001.zip › Manuscript Data/Figure12.xls]

## Sheet: Sheet1
Disturbance degree	σ\-((lgK)min)	σ
	kPa	kPa
0	205.93	241.94
0.22	145.31	187.57
0.28	131.29	173.24
0.28	133.68	174.35
0.31	128	167.38
0.39	109.38	148.56
0.43	98.12	137.09
0.42	102.3	139.94
0.52	73.05	116.72
0.58	62.13	101.39
