# Supplementary material for: Study on energy dissipation law of vibration disturbance damaged Zhanjiang Formation structural clay
Source: PLoS One. 2025 Jun 6;20(6):e0325285. doi: 10.1371/journal.pone.0325285 (PMC12143571; doi:10.1371/journal.pone.0325285)
Supplement: S1 — (ZIP) [file pone.0325285.s001.zip › Manuscript Data/Figure5.xls]

## Sheet: A-RDq=00Hz-0min)
Strain	Stress	W	We	WΩ
%	kPa	KJ	KJ	KJ
0Hz-0min	RDq=0
0	0	0	0	0
0.15194	2.62115	0.19913	0.03454	0.16459
0.3197	11.9394	1.42047	0.71661	0.70386
0.52101	22.952	4.93246	2.64822	2.28424
0.70555	36.5058	10.4186	6.69945	3.71918
0.90686	53.4481	19.473	14.3609	5.11208
1.0914	68.6963	30.7432	23.7236	7.01957
1.27594	84.7915	44.9055	36.1426	8.76292
1.46048	97.4982	61.7254	47.7869	13.9385
1.61146	112.746	77.5968	63.9028	13.6939
1.77921	127.994	97.7889	82.3564	15.4325
1.94698	143.243	120.542	103.148	17.394
2.14829	159.338	150.998	127.63	23.3679
2.33283	175.433	181.887	154.717	27.1703
2.51736	191.528	215.745	184.408	31.3365
2.68513	205.929	249.085	213.182	35.9034
2.85289	216.942	284.556	236.593	47.9633
3.07098	227.107	332.977	259.284	73.6927
3.37295	233.884	402.58	274.99	127.59
3.70848	239.814	482.05	289.11	192.94
4.04399	241.94	562.866	294.26	268.607
4.27886	234.731	618.844	276.985	341.859
4.44663	219.483	656.946	242.168	414.778
4.56405	202.541	681.723	206.224	475.499
4.66471	185.598	701.258	173.166	528.092
4.76536	168.656	719.086	142.994	576.092
4.83248	160.185	730.122	128.991	601.131
4.93313	144.937	745.477	105.602	639.875
5.01701	127.994	756.924	82.3564	674.567
5.13444	114.441	771.158	65.8377	705.321
5.25188	108.511	784.25	59.1917	725.058
5.46996	100.887	807.083	51.1662	755.917
5.78871	94.9569	838.295	45.3281	792.967
6.12423	92.4155	869.729	42.9344	826.795
6.45975	89.027	900.168	39.8436	860.324
6.79528	88.1799	929.897	39.089	890.808
7.1308	85.6386	959.057	36.8684	922.188
7.46633	83.9443	987.507	35.424	952.083
7.80184	80.5559	1015.1	32.6219	982.481
8.13736	77.1674	1041.56	29.9353	1011.63
8.47289	74.6261	1067.03	27.996	1039.03

## Sheet: B-RDq=0.22(20Hz-30min)
Strain	Stress	W	We	WΩ
%	kPa	KJ	KJ	KJ
20Hz-30min	RDq=0.22
0	0	0	0	0
0.27801	2.2664	0.31504	0.07462	0.24042
0.80278	8.35854	3.10283	1.01499	2.08784
1.24469	15.0045	8.26504	3.27073	4.99431
1.60373	23.312	15.1436	7.89513	7.24843
1.96278	32.7271	25.204	15.5602	9.64373
2.23898	43.2499	35.6964	27.1751	8.52129
2.54278	53.7726	50.4341	42.0072	8.42685
2.84659	64.2954	68.3694	60.0567	8.31265
3.12279	74.2644	87.5045	80.124	7.38048
3.39898	84.7871	109.469	104.439	5.02974
3.70279	95.3099	136.826	131.971	4.85554
4.00659	104.171	167.128	157.651	9.47642
4.28279	111.925	196.97	181.993	14.9774
4.61421	121.894	235.717	215.856	19.8607
4.86279	129.647	266.981	244.191	22.7897
5.1666	137.955	307.631	276.488	31.1433
5.4704	145.708	350.719	308.441	42.2789
5.7466	152.908	391.958	339.675	52.2833
6.10565	160.662	448.252	374.997	73.2553
6.51994	169.523	516.648	417.503	99.1445
6.96184	177.831	593.396	459.425	133.97
7.40374	182.815	673.08	485.541	187.539
7.95613	187.571	775.379	511.13	264.249
8.45328	183.369	867.585	488.487	379.097
8.75708	177.831	922.451	459.425	463.026
8.89518	172.846	946.665	434.032	512.634
9.17136	162.877	993.027	385.41	607.617
9.41994	152.908	1032.27	339.675	692.6
9.69613	142.939	1073.13	296.828	776.301
9.83423	137.401	1092.49	274.272	818.215
10.1104	126.878	1128.98	233.871	895.112

## Sheet: C-RDq=0.28(20Hz-60min) 
Strain	Stress	W	We	WΩ
%	kPa	KJ	KJ	KJ
20Hz-60min	RDq=0.28
0	0	0	0	0
0.2421	1.06719	0.129183	0.0206127	0.108571
0.64238	6.19391	1.58242	0.694355	0.888065
1.01596	11.8333	4.94972	2.53433	2.41539
1.36286	19.5234	10.3885	6.8986	3.48993
1.73646	27.2134	19.119	13.4035	5.71546
2.02999	34.9035	28.2356	22.0491	6.18651
2.45695	43.6189	44.9985	34.4351	10.5634
2.85723	52.847	64.3052	50.5467	13.7586
3.17745	61.0498	82.5412	67.4559	15.0854
3.49768	68.2272	103.24	84.2493	18.9911
3.7912	75.9172	124.395	104.312	20.0835
4.11143	84.6326	150.101	129.637	20.4649
4.40496	93.3481	176.223	157.711	18.5117
4.75186	103.089	210.295	192.342	17.9525
5.01871	111.292	238.899	224.169	14.7292
5.33894	119.494	275.851	258.432	17.4189
5.68584	128.21	318.815	297.505	21.3105
5.95269	134.874	353.917	329.239	24.6782
6.27291	142.565	398.338	367.853	30.4845
6.51308	148.717	433.316	400.286	33.0302
6.77993	154.356	473.754	431.22	42.5341
7.12683	159.995	528.278	463.304	64.9736
7.50043	164.097	588.818	487.362	101.457
7.98075	168.711	668.745	515.154	153.591
8.4344	171.787	745.979	534.111	211.868
8.70125	173.24	792.014	543.185	248.829
9.07484	168.198	855.793	512.028	343.765
9.34169	159.995	899.582	463.304	436.278
9.58185	151.28	936.96	414.204	522.756
9.74196	146.153	960.771	386.606	574.165
10.0088	136.925	998.541	339.327	659.214

## Sheet: D-RDq=0.28(20Hz-90min) 
Strain	Stress	W	We	WΩ
%	kPa	KJ	KJ	KJ
20Hz-90min	RDq=0.28
0	0	0	0	0
0.15618	0.04103	0.0032	3.359E-5	0.00317
0.56849	4.25016	0.88466	0.36043	0.52423
0.90348	11.6161	3.54216	2.69234	0.84982
1.26425	17.4037	8.77697	6.04352	2.73345
1.52194	23.1912	14.0074	10.7314	3.276
1.90848	31.6095	24.5986	19.9362	4.66243
2.19194	38.9755	34.6027	30.3103	4.29244
2.50116	46.3415	47.7938	42.8496	4.94421
2.86193	53.7074	65.8407	57.5541	8.28667
3.3	63.178	91.443	79.6414	11.8017
3.60924	70.5439	112.119	99.2949	12.824
3.94423	78.4361	137.072	122.755	14.3172
4.33076	85.802	168.814	146.894	21.9207
4.66576	93.6941	198.88	175.159	23.7209
5.00076	100.534	231.413	201.666	29.7468
5.33576	108.426	266.414	234.571	31.8424
5.59345	115.792	295.303	267.526	27.7775
5.87691	123.684	329.244	305.236	24.0082
6.26345	131.576	378.578	345.432	33.1459
6.57268	138.416	420.322	382.28	38.0428
6.98498	147.887	479.344	436.381	42.9628
7.26844	154.727	522.233	477.68	44.5535
7.65498	161.04	583.261	517.459	65.802
8.04151	167.354	646.73	558.829	87.9002
8.42805	172.615	712.435	594.52	117.915
8.68574	174.35	757.139	606.529	150.611
9.09804	171.037	828.341	583.697	244.644
9.40728	164.197	880.174	537.945	342.229
9.74228	156.831	933.947	490.763	443.183
9.84535	152.096	949.868	461.575	488.293
10.0773	142.625	984.043	405.883	578.16

## Sheet: E-RDq=0.31(35Hz-30min)
Strain	Stress	W	We	WΩ
%	kPa	KJ	KJ	KJ
35Hz-30min	RDq=0.31
0	0	0	0	0
0.18146	1.33579	0.1212	0.02237	0.09883
0.51863	5.68249	1.30437	0.40474	0.89963
0.81083	11.3332	3.79036	1.60991	2.18045
1.08056	16.1146	7.4921	3.25488	4.23723
1.28285	21.7653	11.3235	5.9378	5.38566
1.55259	27.416	17.9565	9.42117	8.53536
1.77736	32.632	24.705	13.347	11.358
2.00213	39.5867	32.8213	19.6425	13.1788
2.24939	47.4108	43.5768	28.1742	15.4026
2.49664	54.8002	56.2127	37.641	18.5716
2.78884	63.0589	73.4319	49.8414	23.5905
3.03609	71.3176	90.0442	63.7516	26.2925
3.21591	78.2723	103.494	76.7917	26.7021
3.41821	86.5311	120.164	93.8516	26.312
3.6205	94.3551	138.459	111.591	26.8685
3.84528	101.745	160.499	129.754	30.7454
4.07005	110.003	184.296	151.673	32.6232
4.3173	117.827	212.462	174.016	38.4458
4.56455	125.217	242.508	196.527	45.9813
4.83429	132.606	277.281	220.406	56.8742
5.14896	140.865	320.307	248.715	71.5919
5.46365	145.646	365.388	265.886	99.5022
5.77834	150.428	411.974	283.63	128.344
6.11549	155.209	463.497	301.947	161.55
6.45265	159.556	516.56	319.096	197.463
6.87973	163.468	585.538	334.935	250.603
7.3068	165.641	655.814	343.901	311.913
7.75634	166.945	730.57	349.337	381.233
7.98111	167.38	768.143	351.158	416.984
8.20589	166.945	805.717	349.337	456.381
8.54305	162.598	861.272	331.382	529.889
8.81278	157.382	904.426	310.462	593.963
9.01508	150.428	935.561	283.63	651.931
9.17241	143.473	958.681	258.01	700.67
9.35224	134.779	983.7	227.69	756.009
9.59949	126.955	1016.06	202.022	814.034
9.84674	120.435	1046.64	181.805	864.835

## Sheet: F-RDq=0.39(35Hz-60min) 
Strain	Stress	W	We	WΩ
%	kPa	KJ	KJ	KJ
35Hz-60min	RDq=0.39
0	0	0	0	0
0.08838	0.78939	0.03488	0.01217	0.02271
0.37094	4.21714	0.74221	0.34735	0.39486
0.69696	8.40662	2.8	1.38029	1.41971
1.00126	12.977	6.05351	3.28908	2.76444
1.26209	17.1664	9.98466	5.75558	4.22909
1.54465	22.4985	15.5885	9.88634	5.70218
1.78374	28.2114	21.6506	15.5446	6.10608
2.02283	32.4009	28.8965	20.5042	8.39235
2.21845	37.3521	35.7191	27.2495	8.46957
2.50101	43.8267	47.188	37.5152	9.67285
2.71836	49.1588	57.2932	47.1988	10.0944
2.97919	54.4908	70.8107	57.993	12.8176
3.17481	59.442	81.9544	69.0107	12.9438
3.39216	64.7741	95.4536	81.9467	13.5069
3.67473	71.2487	114.672	99.1478	15.5238
3.89208	77.7234	130.861	117.986	12.8747
4.13116	84.5789	150.263	139.718	10.5446
4.43546	91.4344	177.043	163.286	13.7576
4.67455	98.6707	199.769	190.154	9.61517
4.95711	105.526	228.618	217.495	11.1229
5.21794	112.382	257.037	246.672	10.3643
5.45703	118.095	284.589	272.389	12.2
5.67439	122.665	310.755	293.88	16.8746
5.89174	127.235	337.913	316.187	21.7254
6.13083	132.567	368.971	343.244	25.7272
6.39165	136.757	404.093	365.281	38.8122
6.65248	140.946	440.31	388.004	52.3058
7.02199	145.136	493.165	411.413	81.752
7.17414	146.659	515.364	420.095	95.2681
7.39149	147.802	547.364	426.667	120.697
7.8262	148.564	611.781	431.076	180.705
8.17396	145.517	662.915	413.575	249.34
8.39131	140.946	694.047	388.004	306.042
8.65214	135.233	730.065	357.188	372.876
8.89124	129.14	761.67	325.723	435.948
9.13033	121.903	791.681	290.242	501.44
9.36941	115.048	820.006	258.515	561.492
9.58676	108.954	844.35	231.854	612.496
9.82586	103.241	869.718	208.178	661.54
10.0867	100.194	896.249	196.071	700.178

## Sheet: G-RDq=0.43(35Hz-90min) 
Strain	Stress	W	We	WΩ
%	kPa	KJ	KJ	KJ
35Hz-90min	RDq=0.43
0	0	0	0	0
0.16241	0.36827	0.02991	0.00214	0.02776
0.48494	3.49132	0.65231	0.19268	0.45963
0.86795	6.96138	2.65407	0.76604	1.88803
1.15016	11.1255	5.20624	1.95658	3.24965
1.41223	14.9425	8.62196	3.52947	5.09248
1.7146	18.7596	13.7173	5.563	8.15429
2.01696	23.9647	20.1764	9.07832	11.0981
2.29919	29.5168	27.7233	13.7721	13.9512
2.50076	33.6808	34.0928	17.932	16.1608
2.76283	38.886	43.6013	23.9027	19.6986
2.98456	45.1321	52.9163	32.1983	20.7181
3.2063	51.3782	63.6163	41.7272	21.8891
3.42804	58.3183	75.7782	53.7616	22.0166
3.62963	64.5644	88.164	65.8944	22.2696
3.85136	71.5045	103.25	80.822	22.4278
4.03279	77.4036	116.758	94.7076	22.05
4.29485	84.3438	137.952	112.452	25.4993
4.47626	90.9369	153.851	130.72	23.1305
4.67785	97.877	172.882	151.434	21.4478
4.83911	104.123	189.169	171.379	17.7908
5.0407	109.675	210.719	190.143	20.5765
5.26244	114.88	235.615	208.619	26.9964
5.46403	119.391	259.228	225.324	33.9039
5.6656	122.861	283.644	238.613	45.0317
5.92766	126.331	316.296	252.282	64.0148
6.31066	130.149	365.412	267.757	97.6552
6.67351	133.272	413.203	280.762	132.442
7.05653	135.007	464.58	288.119	176.461
7.2581	136.395	491.934	294.074	197.86
7.45969	137.089	519.5	297.075	222.425
7.84269	134.66	571.539	286.64	284.899
8.1249	131.537	609.101	273.499	335.603
8.38696	126.678	642.936	253.669	389.266
8.70949	121.473	682.953	233.252	449.702
8.95139	116.962	711.792	216.249	495.543
9.2336	111.757	744.066	197.43	546.635
9.45535	107.593	768.386	182.992	585.394
9.65693	103.776	789.69	170.238	619.451
9.93914	99.612	818.389	156.85	661.538

## Sheet: H-RDq=0.42(50Hz-30min)
Strain	Stress	W	We	WΩ
%	kPa	KJ	KJ	KJ
50Hz-30min	RDq=0.42
0	0		0	0
0.02363	0.03191	3.76937E-4	1.57198E-5	3.61217E-4
0.356	3.88625	0.65153	0.23316	0.41837
0.62191	7.35516	2.14614	0.83518	1.31097
0.93213	12.3658	5.20498	2.36068	2.8443
1.26451	17.3764	10.148	4.66139	5.48657
1.4861	22.0016	14.5108	7.47315	7.03764
1.70769	26.6268	19.8985	10.9454	8.95309
1.97359	31.2521	27.5935	15.0783	12.5153
2.26165	37.8044	37.5398	22.0637	15.4761
2.48324	43.9714	46.6001	29.8493	16.7508
2.72699	51.2946	58.2106	40.6197	17.5909
2.94858	58.6178	70.3882	53.0461	17.3421
3.148	65.9411	82.8083	67.1283	15.6799
3.36959	73.2643	98.2314	82.8665	15.3649
3.59118	80.5876	115.277	100.261	15.0167
3.83493	88.2962	135.86	120.359	15.501
4.07868	94.0777	158.087	136.637	21.45
4.2781	99.4738	177.386	152.761	24.6257
4.544	106.026	204.707	173.548	31.1593
4.80991	111.422	233.619	191.663	41.9558
5.0315	116.433	258.864	209.288	49.5751
5.38604	122.214	301.168	230.589	70.5792
5.71841	126.069	342.43	245.363	97.067
6.09511	130.694	390.791	263.697	127.094
6.47181	135.319	440.895	282.691	158.203
6.91499	137.632	501.377	292.436	208.941
7.35816	139.559	562.799	300.683	262.116
7.57975	139.944	593.766	302.346	291.42
7.97861	136.861	648.97	289.17	359.8
8.24451	132.621	684.798	271.531	413.267
8.39963	129.538	705.13	259.051	446.078
8.64338	124.527	736.094	239.398	496.696
8.90928	119.516	768.539	220.52	548.019
9.13086	114.891	794.51	203.783	590.728
9.35245	109.881	819.414	186.395	633.018
9.5962	106.026	845.727	173.548	672.179
9.9729	102.943	885.086	163.601	721.486
10.3939	100.63	927.94	156.333	771.607

## Sheet: I-RDq=0.52(50Hz-60min) 
Strain	Stress	W	We	WΩ
%	kPa	KJ	KJ	KJ
50Hz-60min	RDq=0.52
0	0	0	0	0
0.15049	1.28097	0.09638	0.03743	0.05896
0.46809	4.42633	1.0027	0.44688	0.55582
0.72964	7.88622	2.61288	1.41855	1.19432
1.02855	11.3461	5.48727	2.93631	2.55096
1.2901	15.4351	8.98958	5.43407	3.55551
1.55164	20.7822	13.7257	9.85122	3.87445
1.75715	24.5566	18.3845	13.7545	4.63001
1.94396	28.9601	23.3833	19.1297	4.25361
2.16815	33.6781	30.4047	25.8705	4.5342
2.37365	38.0816	37.778	33.078	4.69999
2.57915	42.4851	46.0562	41.1701	4.88611
2.80334	46.8886	56.0744	50.1468	5.92766
3.00884	50.9776	66.1302	59.2743	6.85588
3.21434	54.752	76.9939	68.3767	8.61722
3.43853	59.47	89.7975	80.6686	9.12888
3.66271	63.8735	103.624	93.0572	10.5663
3.86821	67.9625	117.17	105.353	11.8167
4.05503	72.0515	130.248	118.411	11.8364
4.31658	77.084	149.751	135.53	14.2206
4.57813	81.8021	170.529	152.629	17.9005
4.82099	86.5201	190.969	170.743	20.2263
5.08254	91.2381	214.215	189.872	24.3434
5.3254	96.2707	236.985	211.396	25.589
5.53091	100.045	257.157	228.297	28.8606
5.75509	103.505	279.973	244.36	35.6124
6.01664	107.594	307.579	264.049	43.5306
6.31555	111.368	340.305	282.899	57.4052
6.50238	112.941	361.258	290.946	70.3122
6.83865	114.828	399.554	300.75	98.8043
7.21229	116.401	442.752	309.045	133.708
7.39911	116.716	464.528	310.717	153.811
7.75406	114.514	505.566	299.105	206.461
7.95956	111.368	528.775	282.899	245.876
8.18375	106.65	553.214	259.437	293.776
8.38925	102.561	574.71	239.925	334.785
8.57608	99.1015	593.548	224.011	369.537
8.81894	95.6416	617.196	208.642	408.554
9.13654	92.8108	647.122	196.474	450.648
9.51018	90.2945	681.33	185.965	495.365
9.88381	88.4073	714.715	178.272	536.442
10.2575	86.8346	747.453	171.986	575.467

## Sheet: J-RDq=0.58(50Hz-90min)  
Strain	Stress	W	We	WΩ
%	kPa	KJ	KJ	KJ
50Hz-90min	RDq=0.58
0	0	0	0	0
0.10399	0.33453	0.01739	0.00255	0.01484
0.43289	3.12434	0.5862	0.22265	0.36356
0.74123	5.91416	1.97966	0.79779	1.18186
1.00846	9.63392	4.05717	2.11695	1.94022
1.2757	12.4237	7.00449	3.52054	3.48395
1.58404	16.4535	11.4565	6.17476	5.28169
1.89239	19.8632	17.0556	8.99923	8.05635
2.20073	24.203	23.8492	13.3611	10.4881
2.4474	28.2327	30.3165	18.1807	12.1358
2.67353	31.9524	37.1212	23.287	13.8342
2.89965	36.2922	44.8371	30.0421	14.7949
3.18744	41.5618	56.0398	39.3998	16.64
3.43411	45.9015	66.8273	48.0573	18.77
3.63968	50.5512	76.7408	58.2866	18.4543
3.88635	55.8209	89.8605	71.072	18.7885
4.11246	60.4706	103.008	83.4052	19.6028
4.31803	64.5003	115.853	94.8918	20.9608
4.54415	69.15	130.963	109.066	21.8975
4.79083	74.4197	148.671	126.322	22.3486
5.01695	78.4494	165.955	140.373	25.5816
5.24306	82.7891	184.184	156.333	27.8505
5.46919	87.1288	203.395	173.153	30.2426
5.6953	90.5386	223.482	186.97	36.5112
5.96254	94.5683	248.215	203.984	44.2311
6.22976	97.0482	273.818	214.823	58.9952
6.57923	100.148	308.274	228.765	79.5091
6.99035	101.388	349.702	234.465	115.238								W
7.19591	101.078	370.512	233.033	137.479
7.54538	98.9081	405.456	223.135	182.32
7.8126	94.8783	431.348	205.324	226.024
7.9565	92.3985	444.823	194.731	250.092
8.20318	88.0588	467.08	176.868	290.211
8.38818	83.4091	482.94	158.683	324.257
8.63486	79.0694	502.981	142.601	360.381
8.9432	75.6596	526.836	130.567	396.269
9.31321	72.5598	554.257	120.087	434.17
9.64211	70.0799	577.714	112.019	465.695
10.0327	68.2201	604.722	106.152	498.57
