# Supplementary material for: Study on energy dissipation law of vibration disturbance damaged Zhanjiang Formation structural clay
Source: PLoS One. 2025 Jun 6;20(6):e0325285. doi: 10.1371/journal.pone.0325285 (PMC12143571; doi:10.1371/journal.pone.0325285)
Supplement: S1 — (ZIP) [file pone.0325285.s001.zip › Manuscript Data/Figure7.xls]

## Sheet: Sheet1
Disturbance degree	Strain		Disturbance degree	Strain		Disturbance degree	Strain		Disturbance degree	Strain		Disturbance degree	Strain		Disturbance degree	Strain		Disturbance degree	Strain		Disturbance degree	Strain		Disturbance degree	Strain		Disturbance degree	Strain
	%			%			%			%			%			%			%			%			%			%
	0(0Hz-0min)			0.22(20Hz-30min)			0.28(20Hz-60min)			0.28(20Hz-90min)			0.31(35Hz-30min)			0.39(35Hz-60min)			0.43(35Hz-90min)			0.42(50Hz-30min)			0.52(50Hz-60min)			0.58(50Hz-90min)
0	1.46		0.22	1.96		0.28	2.11		0.28	2.34		0.31	2.62		0.39	2.87		0.43	3.73		0.42	3.25		0.52	3.96		0.58	4.43
