# Supplementary material for: Study on energy dissipation law of vibration disturbance damaged Zhanjiang Formation structural clay
Source: PLoS One. 2025 Jun 6;20(6):e0325285. doi: 10.1371/journal.pone.0325285 (PMC12143571; doi:10.1371/journal.pone.0325285)
Supplement: S1 — (ZIP) [file pone.0325285.s001.zip › Manuscript Data/Figure8.xls]

## Sheet: Sheet1
Disturbance degree	Compaction point dissipation energy		Disturbance degree	Compaction point dissipation energy		Disturbance degree	Compaction point dissipation energy		Disturbance degree	Compaction point dissipation energy		Disturbance degree	Compaction point dissipation energy		Disturbance degree	Compaction point dissipation energy		Disturbance degree	Compaction point dissipation energy		Disturbance degree	Compaction point dissipation energy		Disturbance degree	Compaction point dissipation energy		Disturbance degree	Compaction point dissipation energy
	KJ			KJ			KJ			KJ			KJ			KJ			KJ			KJ			KJ			KJ
	0(0Hz-0min)			0.22(20Hz-30min)			0.28(20Hz-60min)			0.28(20Hz-90min)			0.31(35Hz-30min)			0.39(35Hz-60min)			0.43(35Hz-90min)			0.42(50Hz-30min)			0.52(50Hz-60min)			0.58(50Hz-90min)
0	6.93		0.22	9.64		0.28	10.19		0.28	14.29		0.31	18.57		0.39	22.82		0.43	32.43		0.42	27.59		0.52	41.82		0.58	51.9
