# Supplementary material for: Study on energy dissipation law of vibration disturbance damaged Zhanjiang Formation structural clay
Source: PLoS One. 2025 Jun 6;20(6):e0325285. doi: 10.1371/journal.pone.0325285 (PMC12143571; doi:10.1371/journal.pone.0325285)
Supplement: S1 — (ZIP) [file pone.0325285.s001.zip › Manuscript Data/Figure9.xls]

## Sheet: Sheet1
Disturbance degree	W	We	WΩ
	KJ	KJ	KJ
0	562.866	294.26	268.607
0.22	775.379	511.13	264.249
0.28	792.014	523.185	268.829
0.28	757.139	606.529	150.611
0.31	768.143	351.158	416.984
0.39	611.781	331.076	280.705
0.42	593.766	322.346	271.42
0.43	519.5	297.075	222.425
0.52	464.528	310.717	153.811
0.58	349.702	234.465	115.238
